# Supplementary material for: Tumor Metabolism Is Affected by Obesity in Preclinical Models of Triple-Negative Breast Cancer
Source: Cancers (Basel). 2022 Jan 23;14(3):562. doi: 10.3390/cancers14030562 (PMC8833372; doi:10.3390/cancers14030562)
Supplement: Supplementary file 1 [file cancers-14-00562-s001.zip]

Archive with 1 entries (1 files):
- cancers-1537407-supple-XML.pdf
